# Supplementary material for: The Intentional Selection Assumption
Source: Front Psychol. 2021 Oct 26;12:569275. doi: 10.3389/fpsyg.2021.569275 (PMC8576492; doi:10.3389/fpsyg.2021.569275)
Supplement: Supplementary file 1 [file Presentation_1.zip]

Archive with 3 entries (3 files):
- Appendix_ColantonioDurkinEtAl.docx
- Appendix_ColantonioDurkinEtAl.pdf
- Figure5.jpg
