# Supplementary material for: The Intentional Selection Assumption
Source: Front Psychol. 2021 Oct 26;12:569275. doi: 10.3389/fpsyg.2021.569275 (PMC8576492; doi:10.3389/fpsyg.2021.569275)
Supplement: Supplementary file 2 [file Data_Sheet_1.ZIP]

Archive with 3 entries (3 files):
- Appendix Experiment.csv
- Experiment 1 - Newspaper.xlsx
- Experiment 2 - Newspaper.xlsx
