# Supplementary material for: The Intentional Selection Assumption
Source: Front Psychol. 2021 Oct 26;12:569275. doi: 10.3389/fpsyg.2021.569275 (PMC8576492; doi:10.3389/fpsyg.2021.569275)
Supplement: Supplementary file 2 [file Data_Sheet_1.ZIP › Appendix Experiment.csv]

Default Report
Last Modified: 2019-08-07 12:21:09 EDT
Q4 - ConsentIf you agree to participate in this study, please click the consent button below.I understand that I may be asked to participate in 1 to 12 testing sessions in multiple studies as described in the Study Procedures section. I understand that this consent form will expire after I have participated in 12 testing sessions but that I may stop my participation in the study at any time. By s…
#	Field	Minimum	Maximum	Mean	Std Deviation	Variance	Count
1	ConsentIf you agree to participate in this study, please click the consent button below.I understand that I may be asked to participate in 1 to 12 testing sessions in multiple studies as described in the Study Procedures section. I understand that this consent form will expire after I have participated in 12 testing sessions but that I may stop my participation in the study at any time. By select…	1.00	2.00	1.01	0.10	0.01	100
#	Answer	%	Count
1	Consent	99.00%	99
2	Decline	1.00%	1
	Total	100%	100
Q1 - Widgets are objects that can vary on shape (Triangle or Square) and color (Blue or Red). A coin is flipped to decide shape, and then another coin is flipped to decide color, so the process is random. The Widget factory is making Widgets by first flipping the shape coin and then flipping the color coin. The machine outputs the results of this process in a text: "The machine has flipped the sh…
#	Field	Minimum	Maximum	Mean	Std Deviation	Variance	Count
1	Widgets are objects that can vary on shape (Triangle or Square) and color (Blue or Red). A coin is flipped to decide shape, and then another coin is flipped to decide color, so the process is random. The Widget factory is making Widgets by first flipping the shape coin and then flipping the color coin. The machine outputs the results of this process in a text: &quot;The machine has flipped the sh…	1.00	2.00	1.34	0.47	0.22	50
#	Answer	%	Count
1	Blue	66.00%	33
2	Red	34.00%	17
	Total	100%	50
Q3 - Widgets are objects that can vary on shape (triangle or square) and color (blue or red). Your friend, Alex, is at the Widget factory and can bring one home for you. Alex wants to know what kind of widget you would prefer. Alex offers you the following three options in a text: "Hey friend! I'm at the widget factor -- which widget would you prefer? Widget 1 is Triangular and Blue Widget 2 is S…
#	Field	Minimum	Maximum	Mean	Std Deviation	Variance	Count
1	Widgets are objects that can vary on shape (triangle or square) and color (blue or red). Your friend, Alex, is at the Widget factory and can bring one home for you. Alex wants to know what kind of widget you would prefer. Alex offers you the following three options in a text: &quot;Hey friend! I'm at the widget factor -- which widget would you prefer? Widget 1 is Triangular and Blue Widget 2 is S…	1.00	2.00	1.69	0.46	0.21	45
#	Answer	%	Count
1	Blue	31.11%	14
2	Red	68.89%	31
	Total	100%	45
Q7 - Please answer very unhappy.
#	Field	Minimum	Maximum	Mean	Std Deviation	Variance	Count
1	Please answer very unhappy.	1.00	5.00	4.81	0.71	0.50	93
#	Answer	%	Count
1	very happy	2.15%	2
2	happy	1.08%	1
3	not happy	1.08%	1
4	unhappy	5.38%	5
5	very unhappy	90.32%	84
	Total	100%	93
mTurkCode
Data source misconfigured for this visualization
Answer	%	Count
Total	100%	0
