# Supplementary material for: The Intentional Selection Assumption
Source: Front Psychol. 2021 Oct 26;12:569275. doi: 10.3389/fpsyg.2021.569275 (PMC8576492; doi:10.3389/fpsyg.2021.569275)
Supplement: Supplementary file 2 [file Data_Sheet_1.ZIP › Experiment 1 - Newspaper.xlsx]

## Sheet: Data
ResponseID	StartDate	EndDate	confirmation_code	condition	Vote	Strength_1	Check1	Check2	Expl
R_reW00rtf5zJH1CN	2015-01-27 15:36:37	2015-01-27 15:38:10	720102	1	Online subscription for $59	64	Online subscription, print subscription, and print & online subscription	The New York Herald	I would spend the lesser amount since I don't really know if I will like the newspaper or not.
R_1CfGyVIwAXnmGD7	2015-01-27 15:36:55	2015-01-27 15:38:15	380873	2	Online subscription for $59	67	Online subscription, print subscription, and print & online subscription	The New York Herald	I chose the online one for financial reasons.
R_3eaFVvV7OZVatmW	2015-01-27 15:36:50	2015-01-27 15:38:25	202837	2	Online subscription for $59	100	Online subscription, print subscription, and print & online subscription	The New York Herald	Newpapers are archaic and are a waste of resources in a digital era.
R_6Sh39RLzHyyhgCV	2015-01-27 15:37:05	2015-01-27 15:38:34	545694	3	Online subscription for $59	67	Online subscription and print & online subscription	The New York Herald	the one that I would likely use the most
R_1lbhekY81wRUIFz	2015-01-27 15:36:52	2015-01-27 15:38:44	482755	2	Online subscription for $59	76	Online subscription, print subscription, and print & online subscription	The New York Herald	I don't read paper mags and it was cheaper.
R_29ocdEkJBPCKH7l	2015-01-27 15:36:45	2015-01-27 15:38:49	905219	3	Online subscription for $59	75	Online subscription and print & online subscription	The New York Herald	The price of the subscription. Also, the less paper waste in the world the better.
R_3KT79Eu7kJ0I0yn	2015-01-27 15:36:39	2015-01-27 15:38:50	487452	2	Online subscription for $59	84	Online subscription, print subscription, and print & online subscription	The New York Herald	i went with the lowest cost option.
R_7ZAPDtMuXBlTLfH	2015-01-27 15:36:45	2015-01-27 15:38:55	182754	2	Online subscription for $59	50	Online subscription, print subscription, and print & online subscription	The New York Herald	Seems wasteful to have a print subscription when you can read the news digitally.
R_DOXgaJjkSFKc5q1	2015-01-27 15:37:24	2015-01-27 15:39:14	239434	1	Print & online subscription for $125	80	Online subscription, print subscription, and print & online subscription	The New York Herald	I like the option of either reading the news from an actual print copy or online. Since the option to buy the print and online was the same price as the print only, it was a no-brainer when comparing those two.
R_2YRKBOaNehsyuqc	2015-01-27 15:37:35	2015-01-27 15:39:26	841473	3	Online subscription for $59	75	Online subscription and print & online subscription	The New York Herald	I haven't read a physical newspaper in years. Online is the way I get my news.
R_2pXXo8OdnSTqbsi	2015-01-27 15:38:07	2015-01-27 15:39:32	685025	2	Online subscription for $59	32	Online subscription, print subscription, and print & online subscription	The New York Herald	Considering the cost and I dont see myself consistently reading this newspaper i went with the cheapest option.
R_1GULHtzuD6Oiz0X	2015-01-27 15:37:51	2015-01-27 15:39:56	653708	3	Online subscription for $59	62	Online subscription and print & online subscription	The New York Herald	The online subscription was cheaper.
R_3Pw2UCuVxUY9GwH	2015-01-27 15:37:57	2015-01-27 15:39:59	825408	1	Online subscription for $59	83	Online subscription, print subscription, and print & online subscription	The New York Herald	I did not need a print edition, just the online edition.
R_r2t3VDdvOoCSUI9	2015-01-27 15:38:20	2015-01-27 15:40:00	737072	3	Online subscription for $59	76	Online subscription and print & online subscription	The New York Herald	I looked at the price and what you received. I felt that I wouldn't really use the physical paper, so I opted for the cheaper option.
R_Ox5vQSuthINOcSZ	2015-01-27 15:38:38	2015-01-27 15:40:12	998478	2	Online subscription for $59	0	Online subscription, print subscription, and print & online subscription	The New York Herald	it's 2015, print media is dead. also apparently expensive as shit
R_qQ5HZmX9l2ahPsl	2015-01-27 15:37:59	2015-01-27 15:40:17	740626	1	Online subscription for $59	81	Online subscription, print subscription, and print & online subscription	The New York Herald	I chose the cheapest option since I go online a couple times a day.
R_3G940AHwkQki2sl	2015-01-27 15:37:04	2015-01-27 15:40:21	374666	3	Print & online subscription for $125	89	Online subscription and print & online subscription	The New York Herald	If I were to subscribe to a newspaper, I want the pleasure of holding it in my hand while I drink coffee and sit on the porch.
R_3HIAFC0vQNRHe0y	2015-01-27 15:37:39	2015-01-27 15:40:24	650067	2	Online subscription for $59	100	Online subscription, print subscription, and print & online subscription	The New York Herald	what i would use more
R_1ovQxjxKxMUMaBH	2015-01-27 15:37:22	2015-01-27 15:40:36	478043	2	Print & online subscription for $125	100	Online subscription, print subscription, and print & online subscription	The New York Herald	I always prefer an actual newspaper that I can hold. There are times, though, that I like to read articles on-line so this would afford me both options.
R_1pzjnt3jAFyUF0B	2015-01-27 15:38:22	2015-01-27 15:40:40	900644	2	Online subscription for $59	100	Online subscription, print subscription, and print & online subscription	The New York Herald	I chose the cheapest plan, which has the same content as the most expensive, just in a different format.
R_24oaiDroEMtSutk	2015-01-27 15:38:00	2015-01-27 15:40:42	925081	2	Online subscription for $59	83	Online subscription, print subscription, and print & online subscription	The New York Herald	I read everything online.
R_2c60yhnhMVbJ5sl	2015-01-27 15:38:42	2015-01-27 15:40:55	580100	3	Print & online subscription for $125	2	Online subscription and print & online subscription	The New York Herald	I like to have a physical newspaper to read, but the price difference was very dramatic. I am not happy about paying so much more for a print copy, but I do not feel I would utilize the online version much.
R_0VY2RH7uPJI4oh7	2015-01-27 15:39:11	2015-01-27 15:40:57	331473	2	Print subscription for $125	76	Online subscription, print subscription, and print & online subscription	The New York Herald	I like the print version better. I'm older so I'm not really into reading news articles online. I enjoy getting a newspaper/print paper....
R_3O2HJol4oi2X3vc	2015-01-27 15:39:41	2015-01-27 15:40:57	485381	1	Online subscription for $59	85	Online subscription, print subscription, and print & online subscription	The New York Herald	I chose the online because that's how I would read it.
R_1FlincirH9kHgyC	2015-01-27 15:39:04	2015-01-27 15:41:11	436022	1	Print & online subscription for $125	63	Online subscription, print subscription, and print & online subscription	The New York Herald	I like to hold newspapers in my hand, so I would want an actual paper. Since it was the same price, I might as well get online access as well.
R_2uX10aQRamNsHoW	2015-01-27 15:37:26	2015-01-27 15:41:11	140907	1	Online subscription for $59	100	Online subscription, print subscription, and print & online subscription	The New York Herald	I chose the online subscription to save trees by not subscribing to the print subscriptions.
R_eKAZsLaWGnC2Nzj	2015-01-27 15:36:46	2015-01-27 15:41:30	659777	1	Print & online subscription for $125	96	Online subscription, print subscription, and print & online subscription	The New York Herald	I like to have the physical paper in hand, and at times like to read articles online.
R_2ruP0DDECcYYiBw	2015-01-27 15:37:34	2015-01-27 15:41:34	394002	3	Online subscription for $59	81	Online subscription and print & online subscription	The New York Herald	While reading a physical newspaper is nice it is not worth an extra $40+. So since both plans offer the online subscription it came down to price and I chose the cheaper option.
R_3G2j5og5LaYMA7f	2015-01-27 15:38:43	2015-01-27 15:41:43	791717	1	Print & online subscription for $125	100	Online subscription, print subscription, and print & online subscription	The New York Herald	It's a better deal to get the online and print edition since you get the actual physical copy and can go online to view articles as far back as 1997.
R_3KO9cVRnRt2zeCu	2015-01-27 15:40:25	2015-01-27 15:42:04	307508	1	Online subscription for $59	73	Online subscription, print subscription, and print & online subscription	The New York Herald	I view most artlicles online anyways.
R_XsKFjlsdmRMHlIZ	2015-01-27 15:40:48	2015-01-27 15:42:16	232697	3	Online subscription for $59	95	Online subscription and print & online subscription	The New York Herald	less waste (paper) and it was cheaper, I can take it with me where ever i have access to the net!
R_1E4cTHcBsrMtWPf	2015-01-27 15:37:13	2015-01-27 15:42:18	706597	1	Online subscription for $59	75	Online subscription, print subscription, and print & online subscription	The New York Herald	It's the cheapest option, in an age where paying for news (and media in general) is largely outmoded and better, more unbiased information is available from private sources. A physical copy may be desirable in some instances, but for me is not worth the doubling in price. Access to the online archives is a nice extra, but unnecessary unless one has a specific reason to pore over back issues of a …
R_1g6MYD8BGxcLE0s	2015-01-27 15:39:09	2015-01-27 15:42:42	263570	3	Online subscription for $59	97	Online subscription and print & online subscription	The New York Herald	I like to read the news online. If I get the print version I have to recycle it when I'm done. Both subscriptions have the opportunity to access old copies so that is good.
R_1gwJpNi6VWCFXcF	2015-01-27 15:38:30	2015-01-27 15:43:20	438654	2	Online subscription for $59	80	Online subscription, print subscription, and print & online subscription	The New York Herald	I liked the price and the fact that it is online.
R_2E4P3Ehfr5wVbKv	2015-01-27 15:39:03	2015-01-27 15:43:24	703852	2	Online subscription for $59	85	Online subscription, print subscription, and print & online subscription	The New York Herald	I considered the price and the impact of paper waste. With mobile devices being widely available, there was very little reason for me to pick the printed option. Not to mention the negative impact it had on the environment.
R_3oU6ikrEtf3oCmM	2015-01-27 15:39:31	2015-01-27 15:43:55	924445	3	Print & online subscription for $125	74	Online subscription and print & online subscription	The New York Herald	I would like access online but prefer to read papers in print. The online/print was the only option that included print.
R_OJBmk4YU4f6bH5T	2015-01-27 15:37:23	2015-01-27 15:46:41	464320	3	Online subscription for $59	75	Online subscription and print & online subscription	The New York Herald	Really no need for a paper subscription but may choose one if it offered a Sunday paper plus online.
R_3oSoS65fYjzynE3	2015-01-27 15:36:37	2015-01-27 15:38:41	824249	2	Online subscription for $59	90	Online subscription, print subscription, and print & online subscription	The New York Herald	Online only is affordable and produces less waste
R_eD2Gjt23YkVoclH	2015-01-27 15:37:00	2015-01-27 15:38:57	717984	3	Print & online subscription for $125	100	Online subscription and print & online subscription	The New York Herald	I like the feeling of the paper in my hands.
R_2rjQJ3xxBClrdBg	2015-01-27 15:38:12	2015-01-27 15:39:51	589457	2	Online subscription for $59	100	Online subscription, print subscription, and print & online subscription	The New York Herald	It was the cheapest, and a physical newspaper isn't interesting to me at any price.
R_2zd20fc9kfXgOwF	2015-01-27 15:36:38	2015-01-27 15:37:42	172472	3	Online subscription for $59	92	Online subscription and print subscription	The New York Herald	Because the first option was cheaper.
R_3oZaNtQiyf70TpQ	2015-01-27 15:39:03	2015-01-27 15:41:21	262834	2	Print subscription for $125	80	Online subscription, print subscription, and print & online subscription	The New York Herald	I think I would prefer to read online instead of receiving printed copies.
R_1owrHNpBpOsPAut	2015-01-27 15:37:03	2015-01-27 15:39:06	349532	2	Online subscription for $59	90	Online subscription, print subscription, and print & online subscription	The New York Herald	I want to save paper and I hate the way newspapers feel and smell.
R_1lsNwnQNoXlJE16	2015-01-27 15:37:05	2015-01-27 15:39:30	704777	3	Online subscription for $59	68	Online subscription and print & online subscription	The New York Herald	im always online so an online subscription would make the most sense.
R_W6TRdmGWkMEvSoh	2015-01-27 15:36:36	2015-01-27 15:38:21	958258	2	Online subscription for $59	100	Online subscription, print subscription, and print & online subscription	The New York Herald	I do not want newspapers cluttering my house.
R_Qm3zNq2lckxBlx7	2015-01-27 16:28:21	2015-01-27 16:29:17	364961	2	Print subscription for $125	100	Online subscription, print subscription, and print & online subscription	The New York Herald	The online subscription was signficantly cheaper than the print edition.
R_8pkO3BNQSp2kBQR	2015-01-27 16:28:29	2015-01-27 16:30:25	442314	1	Online subscription for $59	98	Online subscription, print subscription, and print & online subscription	The New York Herald	I know I am going to secycle the paper once I read it so it does not make sense to buy the paper one.
R_1ozNwIQCaeJ71EO	2015-01-27 16:28:52	2015-01-27 16:30:42	310908	2	Online subscription for $59	100	Online subscription, print subscription, and print & online subscription	The New York Herald	It was the lowest price and the most convenient option for me; I don't care very much for printed material and I'm constantly online.
R_3e2GrWOxnkY82H0	2015-01-27 16:29:39	2015-01-27 16:30:55	392934	3	Online subscription for $59	75	Online subscription and print & online subscription	The New York Herald	cheapest
R_26gpTTWcEddPTfV	2015-01-27 16:28:55	2015-01-27 16:31:07	588294	3	Online subscription for $59	100	Online subscription, print subscription, and print & online subscription	The New York Herald	I see no reason to cut down trees in order to read a newspaper.
R_1je8x9W2RiN6HlV	2015-01-27 16:29:08	2015-01-27 16:31:11	854522	1	Online subscription for $59	94	Online subscription, print subscription, and print & online subscription	The New York Herald	Because it's cheaper and I don't feel like I'd be losing information by choosing on the online option.
R_0OPGWk0LQ61ErGp	2015-01-27 16:28:38	2015-01-27 16:31:32	752488	2	Online subscription for $59	100	Online subscription, print subscription, and print & online subscription	The New York Herald	I usually do not read things in print. All my reading is done online. I would just prefer online only and since it is the cheapest price, it seems right for me.
R_2VwD33uR5OoxbvJ	2015-01-27 16:29:54	2015-01-27 16:31:34	520809	1	Online subscription for $59	75	Online subscription, print subscription, and print & online subscription	The New York Herald	I chose the one that was the least expensive
R_3niwubHEKihv76k	2015-01-27 16:29:37	2015-01-27 16:31:49	479693	3	Online subscription for $59	90	Online subscription and print & online subscription	The New York Herald	Less expensive with same information and less clutter.
R_30eK4K3TZog7fem	2015-01-27 16:28:35	2015-01-27 16:31:56	390489	3	Online subscription for $59	100	Online subscription and print & online subscription	The New York Herald	I feel like having the newspaper in print is a waste of paper because I already spend a lot of time on my computer and it is more convenient for me to have just the online subscription.
R_eEAWdUzARSiDFOt	2015-01-27 16:29:51	2015-01-27 16:32:21	965463	2	Print & online subscription for $125	77	Online subscription, print subscription, and print & online subscription	The New York Herald	I decided to chose the subscription which had both plan included in one price.
R_1C129UTVhm9eJM4	2015-01-27 16:30:10	2015-01-27 16:32:40	768982	2	Online subscription for $59	88	Online subscription, print subscription, and print & online subscription	The New York Herald	I mainly read news online, so I picked that option. It was also cheaper
R_1JIrAfUcTwObnMu	2015-01-27 16:28:28	2015-01-27 16:32:42	707910	2	Online subscription for $59	100	Online subscription, print subscription, and print & online subscription	The New York Herald	I don't want to spend too much money!
R_1ISLARzlP1R21pD	2015-01-27 16:28:38	2015-01-27 16:32:46	728612	1	Print & online subscription for $125	69	Online subscription, print subscription, and print & online subscription	The New York Herald	I really like the online version and probably would use that mostly. However I do like reading a print version, especially when I'm eating or sitting in front of the TV. So the combined subscription would be the one I would want to get.
R_3DjexzbBDvCPSb0	2015-01-27 16:30:49	2015-01-27 16:33:08	603971	2	Print & online subscription for $125	100	Online subscription, print subscription, and print & online subscription	The New York Herald	It was the best deal and only one of the other two was cost less.
R_3PLgCfgF0SpjBEx	2015-01-27 16:28:25	2015-01-27 16:33:19	513524	3	Online subscription for $59	100	Online subscription and print & online subscription	The New York Herald	Print is just a waste of paper when I already get on the internet everyday.
R_1gwnVE0D6LLg0C7	2015-01-27 16:29:00	2015-01-27 16:33:20	270271	2	Print & online subscription for $125	40	Online subscription, print subscription, and print & online subscription	The New York Herald	to get both online and print seems like a good thing.
R_bE4ju1KoUlu5gJ3	2015-01-27 16:30:18	2015-01-27 16:33:24	544687	1	Online subscription for $59	93	Online subscription, print subscription, and print & online subscription	The New York Herald	I intend to use digital subscriptions in the future.
R_25WKw51hlni2PCl	2015-01-27 16:31:13	2015-01-27 16:33:24	210662	3	Online subscription for $59	100	Online subscription and print & online subscription	The New York Herald	I usually read news and books in my tablet.
R_2XiaG9TIePlrtEE	2015-01-27 16:30:58	2015-01-27 16:33:30	492754	3	Online subscription for $59	75	Online subscription and print & online subscription	The New York Herald	I tend to use online subscriptions only.
R_eMbDx6QEVWRBmA9	2015-01-27 16:31:33	2015-01-27 16:33:33	874488	3	Online subscription for $59	77	Online subscription and print & online subscription	The New York Herald	I hate paper newspapers they mess up my house. I read all my news on the computer.
R_2781zqq4ojLzhO3	2015-01-27 16:30:59	2015-01-27 16:33:34	628285	3	Online subscription for $59	75	Online subscription and print & online subscription	The New York Herald	I am less likely to read a newspaper than read online. It is also more environmentally friendly and is cheaper.
R_2zclXzz9jbTiSzs	2015-01-27 16:31:39	2015-01-27 16:33:57	252609	1	Online subscription for $59	90	Online subscription, print subscription, and print & online subscription	The New York Herald	Usually I get my news on my computer in my office. I don't like printed newspapers.
R_2veRXWVlbKVyGr4	2015-01-27 16:30:31	2015-01-27 16:34:06	538276	1	Print & online subscription for $125	95	Online subscription, print subscription, and print & online subscription	The New York Herald	I love the feel of a real paper newspaper, but I would also love to be able to research back articles.
R_2QncRC3lHtvOC35	2015-01-27 16:30:08	2015-01-27 16:34:07	376243	2	Online subscription for $59	40	Online subscription, print subscription, and print & online subscription	The New York Herald	I prefer to read the news using my tablet, rather than a paper newspaper.
R_2v1FBHNnc4wezJY	2015-01-27 16:32:17	2015-01-27 16:34:10	143507	2	Online subscription for $59	76	Online subscription, print subscription, and print & online subscription	The New York Herald	Does anyone actually read printed papers anymore?
R_3MlZOZirs4psASk	2015-01-27 16:32:21	2015-01-27 16:34:29	736791	3	Online subscription for $59	100	Online subscription and print & online subscription	The New York Herald	It was cheaper. and I would be able to access it anywhere there's internet. Also, id still be able to print articles if I needed a hard copy
R_3061ILm8X9d0PRA	2015-01-27 16:30:30	2015-01-27 16:34:59	100726	2	Online subscription for $59	75	Online subscription, print subscription, and print & online subscription	The New York Herald	I chose the online subscription because it would fit my needs better. I would see no point in having access to printed version along with an online version, seems like wasted money.
R_2R9ZbjT3GQhLQf7	2015-01-27 16:32:33	2015-01-27 16:35:25	406153	3	Online subscription for $59	98	Online subscription and print subscription	The New York Herald	I like to read online news. So, I prefer online newspaper. Plus this method is cheaper.
R_1hWtHf1ubwMfIPm	2015-01-27 16:32:47	2015-01-27 16:35:45	824522	3	Print & online subscription for $125	50	Online subscription and print & online subscription	The New York Herald	I like to have a physical paper when I read something, however, having the ability to see the past papers online would also be nice.
R_3P5CGtjTW8ZW23W	2015-01-27 16:31:02	2015-01-27 16:36:00	742321	2	Print & online subscription for $125	91	Online subscription, print subscription, and print & online subscription	The New York Herald	I like to read the paper in the morning, and I occasionally cut out articles of interest to me. The online archive and ability to see updated news is also attractive. Since I could get both for the price of the print subscription alone I thought it was the best deal.
R_9sN6IOKFTjAH41H	2015-01-27 16:31:52	2015-01-27 16:36:12	295049	2	Online subscription for $59	90	Online subscription, print subscription, and print & online subscription	The New York Herald	The online subscription cost less and there would not be newspapers piling up.
R_1MQzaVLFkUh5KJ7	2015-01-27 16:32:24	2015-01-27 16:36:12	425818	3	Print & online subscription for $125	43	Online subscription and print & online subscription	The New York Herald	I would prefer to have a printed version of the paper over just online.
R_2wT8rlUZoFlBFEo	2015-01-27 16:30:09	2015-01-27 16:36:18	397225	2	Online subscription for $59	70	Online subscription, print subscription, and print & online subscription	The New York Herald	Online only because it was cheaper. Would have liked to have the print as well but not for the money.
R_33wpF9N0qWrEHff	2015-01-27 16:32:39	2015-01-27 16:36:22	861985	1	Online subscription for $59	100	Online subscription, print subscription, and print & online subscription	The New York Herald	Newspapers don't all get recycled and is a waste. It's the digital age and there's no better to conserve that digital papers and books.
R_0NYW1s8PuOLXWqR	2015-01-27 16:32:09	2015-01-27 16:36:22	784875	3	Online subscription for $59	76	Online subscription and print & online subscription	The New York Herald	I would rather have only the online version because it is cheaper and more environmentally friendly.
R_9Le4p9rLL1eab9T	2015-01-27 16:34:35	2015-01-27 16:36:27	633097	1	Online subscription for $59	85	Online subscription, print subscription, and print & online subscription	The New York Herald	it was cheaper and i do most of my reading online now a days.
R_2rklrcKh0NpYgfQ	2015-01-27 16:32:43	2015-01-27 16:37:43	735611	2	Online subscription for $59	70	Online subscription, print subscription, and print & online subscription	The New York Herald	I like to carry information with me all the time (at home, at work and on the go). An online subscription would allow me to access to the information regardless of where I am.
R_3LZmHkMkgw9ZbSk	2015-01-27 16:39:25	2015-01-27 16:41:29	445108	1	Online subscription for $59	78	Online subscription, print subscription, and print & online subscription	The New York Herald	Online option is cheaper, easier, less waste, and would be what I would mostly use.
R_5uLH3WoIDkuSExT	2015-01-27 16:31:18	2015-01-27 16:42:23	759592	2	Online subscription for $59	80	Online subscription, print subscription, and print & online subscription	The New York Herald	Ultimately it was an environmental decision. A years worth of newspapers is alot, and online access would be fine.
R_RVlG4ofCGz1IBsl	2015-01-27 16:34:41	2015-01-27 16:37:45	230062	3	Online subscription for $59	90	Online subscription and print & online subscription	The New York Herald	Unfortunately, I don't read too many paper newspapers anymore (although I like them) so I chose the online only plan.
R_2dm8VtyFT3VaLsv	2015-01-27 16:28:16	2015-01-27 16:30:12	820718	1	Online subscription for $59	85	Online subscription, print subscription, and print & online subscription	The New York Herald	The online subscription is half the price of the print one and I would also get access to all the past articles since 1997.
R_1IFrf0w064jRCot	2015-01-27 16:29:35	2015-01-27 16:31:46	780199	1	Print & online subscription for $125	89	Online subscription, print subscription, and print & online subscription	The New York Herald	It seems like a better value to get the online and the paper subscription. It did not cost that much more
R_ewwxCWtzE6SKX6R	2015-01-27 18:08:24	2015-01-27 18:09:39	525106	1	Online subscription for $59	51	Online subscription, print subscription, and print & online subscription	The New York Herald	less expensive, better for the environment
R_bmguADAzd6M5Ebz	2015-01-27 18:08:44	2015-01-27 18:10:19	808470	1	Online subscription for $59	86	Online subscription, print subscription, and print & online subscription	The New York Herald	it was cheaper than the others and more eco-friendly
R_blL2tphgwzfGGm9	2015-01-27 18:08:44	2015-01-27 18:10:19	173726	1	Online subscription for $59	100	Online subscription, print subscription, and print & online subscription	The New York Herald	I'm on the computer all day and would prefer to read my subscription online, not to mention it's cheaper.
R_0dokrurGvxM0NN3	2015-01-27 18:08:40	2015-01-27 18:10:25	274632	1	Online subscription for $59	100	Online subscription, print subscription, and print & online subscription	The New York Herald	It's the cheapest.
R_ei0H2vJTbgg9Yup	2015-01-27 18:08:36	2015-01-27 18:10:29	693578	1	Print & online subscription for $125	75	Online subscription, print subscription, and print & online subscription	The New York Herald	I like to have a paper in print and it was the same price for online and print.
R_dmxDy5T4oJEuaK9	2015-01-27 18:08:59	2015-01-27 18:10:34	608559	1	Print & online subscription for $125	70	Online subscription, print subscription, and print & online subscription	The New York Herald	It saved the most money.
R_00PHJLtUrBiJBk1	2015-01-27 18:08:55	2015-01-27 18:10:36	649333	1	Online subscription for $59	100	Online subscription, print subscription, and print & online subscription	The New York Herald	I live far away from NY and it would be wasteful to have the paper physically delivered. The online only edition would be more environmentally and cost friendly.
R_e8neogMH69qx1Ix	2015-01-27 18:09:25	2015-01-27 18:10:38	669968	1	Online subscription for $59	79	Online subscription, print subscription, and print & online subscription	The New York Herald	I went with the cheapest and easiest option.
R_7TIwL448hVvP7Qp	2015-01-27 18:08:42	2015-01-27 18:12:18	119266	1	Print & online subscription for $125	75	Online subscription, print subscription, and print & online subscription	The New York Herald	The third plan gave me more options. I prefer to head a physical newspaper, but I also like being able to read it online and search the archives.
R_d6b4PDfqKp6bsH3	2015-01-27 18:09:58	2015-01-27 18:12:52	647224	1	Online subscription for $59	99	Online subscription, print subscription, and print & online subscription	The New York Herald	It would be more convenient for me to read an online edition.
R_ai8AVnSVMAg01lH	2015-01-27 18:12:21	2015-01-27 18:14:25	827177	1	Print & online subscription for $125	74	Online subscription, print subscription, and print & online subscription	The New York Herald	I usually like to read print newspapers but online is sometimes more convenient for me. therefore i purchased the plan that gave me both of those options.
R_3rDx71zXdsvsp2l	2015-01-27 18:19:11	2015-01-27 18:20:31	366348	1	Online subscription for $59	26	Online subscription, print subscription, and print & online subscription	The New York Herald	online viewing is the most convenient
R_a9IqW1lcHvlHS2p	2015-01-27 18:09:00	2015-01-27 18:10:52	462378	1	Print & online subscription for $125	56	Online subscription, print subscription, and print & online subscription	The New York Herald	I like to read a real paper but would like internet access to archives too.
R_bHk6MD3rXLkisjH	2015-01-27 18:34:07	2015-01-27 18:35:49	555105	3	Online subscription for $59	74	Online subscription and print subscription	The New York Herald	I read most of my news online.
R_ehvNoZBXqCqSiQR	2015-01-27 18:34:11	2015-01-27 18:37:24	288225	3	Online subscription for $59	75	Online subscription and print & online subscription	The New York Herald	It was much cheaper to go with the online only version.
R_9mAiIOLU7Iq4jpH	2015-01-27 18:40:23	2015-01-27 18:41:57	434326	3	Online subscription for $59	100	Online subscription and print & online subscription	The New York Herald	the cheaper option of the two.
R_1CdrU00isSbWmag	2015-01-27 18:40:34	2015-01-27 18:43:37	570695	3	Online subscription for $59	55	Online subscription and print subscription	The New York Herald	I chose the one with the lowest price.
R_cvhxMPpSnftowIJ	2015-01-27 18:34:04	2015-01-27 18:36:25	556892	3	Print & online subscription for $125	75	Online subscription and print & online subscription	The New York Herald	I like reading physical papers. I sometimes do this at the public library, or when I have had regular access to the NYT at university.
