# Supplementary material for: The Intentional Selection Assumption
Source: Front Psychol. 2021 Oct 26;12:569275. doi: 10.3389/fpsyg.2021.569275 (PMC8576492; doi:10.3389/fpsyg.2021.569275)
Supplement: Supplementary file 2 [file Data_Sheet_1.ZIP › Experiment 2 - Newspaper.xlsx]

## Sheet: AllData
ResponseID	StartDate	EndDate	confirmation_code	condition	VoteIA	VoteC	Strength_1	Import_1	Import_2	Check1	Check2	Expl
R_3MatO0CVSceg1uD	2015-01-28 11:39:38	2015-01-28 11:40:47	408040	1	Online subscription for $99		52	45	0	Online subscription, print subscription, and print & online subscription	The New York Herald	I don't really read print newspapers, so having the online version at the lesser price was more than what I needed.
R_1hALIWWv55YFe57	2015-01-28 11:40:20	2015-01-28 11:41:40	217867	2	Online subscription for $99		96	89	0	Online subscription and print subscription	The New York Herald	I only read news online, so I would have no use for a physical paper.
R_3ELHhaYx5gFyiMD	2015-01-28 11:39:37	2015-01-28 11:41:45	116562	1	Print & online subscription for $125		77	22	88	Online subscription, print subscription, and print & online subscription	The New York Herald	I prefer a print option. But since the additional online option comes with the print option I might as well select them both.
R_1g8fYO4E5llwCJz	2015-01-28 11:40:05	2015-01-28 11:41:54	272014	2	Online subscription for $99		30	61	42	Online subscription, print subscription, and print & online subscription	The New York Herald	I want my news up to date and don't have time to read a print newspaper.
R_5cgAOhUJ7ee6zPL	2015-01-28 11:40:17	2015-01-28 11:42:08	697950	1	Print & online subscription for $125		75	100	50	Online subscription, print subscription, and print & online subscription	The New York Herald	I preferred the online only for 99 to the print only for 125. But getting the print in addition to the online for only 26 dollars more was worth it to me.
R_3FJd0LcDqGIUFT4	2015-01-28 11:39:35	2015-01-28 11:42:20	323325	1	Print & online subscription for $125		100	50	51	Online subscription, print subscription, and print & online subscription	The New York Herald	its $125 for a year of just the print addition and its $125 for the online and print edition the option to have both just seems like the better choice
R_2SlFtHqM5fBWG60	2015-01-28 11:40:37	2015-01-28 11:42:40	436855	1	Online subscription for $99		86	97	2	Online subscription, print subscription, and print & online subscription	The New York Herald	I chose the online subscription because I believe printed paper is obsolete.
R_2fs40qQSoi2ZMiP	2015-01-28 11:41:15	2015-01-28 11:42:41	226630	3		Print & online subscription for $125	65	89	11	Online subscription and print & online subscription	The New York Herald	it had both for not much more, the dog putty page is worth it for the year
R_3lYLa3iJpm3JF9o	2015-01-28 11:40:59	2015-01-28 11:42:42	883673	1	Online subscription for $99		77	73	25	Online subscription, print subscription, and print & online subscription	The New York Herald	It was the cheapest plan available and I liked that there was access available to archived articles
R_bfPeXDkwGvjr9pn	2015-01-28 11:41:34	2015-01-28 11:42:44	290481	2	Online subscription for $99		100	70	16	Online subscription, print subscription, and print & online subscription	The New York Herald	More likely to read online version, it's more convenient.
R_1ozf9YSWan3GhEK	2015-01-28 11:40:56	2015-01-28 11:42:46	633967	3		Online subscription for $99	66	89	19	Online subscription and print & online subscription	The New York Herald	I don't need a printed newspaper. Online access is much easier and convenient.
R_210az83uQP9MiJD	2015-01-28 11:39:44	2015-01-28 11:42:49	100755	3		Online subscription for $99	90	95	25	Online subscription and print & online subscription	The New York Herald	it was enough online subscription
R_21cFT0IvO1n9yrA	2015-01-28 11:41:22	2015-01-28 11:42:52	955785	2	Online subscription for $99		75	23	0	Online subscription, print subscription, and print & online subscription	The New York Herald	I didnt want to receive thge paper so I thought online would be much better for me.
R_2QXR7x6hfZsnI5Z	2015-01-28 11:40:45	2015-01-28 11:42:59	812469	1	Print & online subscription for $125		76	78	35	Online subscription, print subscription, and print & online subscription	The New York Herald	You get the most for the money. I do occasionally read a physical paper so both options were good for me.
R_1lsJbVZytgRclgk	2015-01-28 11:40:49	2015-01-28 11:43:01	480658	2	Print & online subscription for $125		82	100	63	Online subscription, print subscription, and print & online subscription	The New York Herald	I prefer online, but also like to have the paper in print if available. So. Both at the same rate is my choice.
R_1F4UnsFPmkC3GJP	2015-01-28 11:41:47	2015-01-28 11:43:02	494035	1	Online subscription for $99		66	97	25	Online subscription, print subscription, and print & online subscription	The New York Herald	Paper news takes up space in my home and makes garbage, I would rather just read it online.
R_3DjUDAjcJj8nQDa	2015-01-28 11:40:09	2015-01-28 11:43:08	947813	2	Online subscription for $99		90	85	43	Online subscription, print subscription, and print & online subscription	The New York Herald	price
R_3Mb9Vs25ghZCI0j	2015-01-28 11:40:30	2015-01-28 11:43:10	877556	3		Online subscription for $99	80	90	5	Online subscription and print subscription	The New York Herald	First, online editions of the newspaper would be more convenient for me as I am on the computer often for work. Along with that I would also go immediate access to the paper upon release. Secondly, there is no wasted paper with online newspapers.
R_3lSIqUNr8jyN5bY	2015-01-28 11:41:16	2015-01-28 11:43:24	115811	3		Print & online subscription for $125	59	73	53	Online subscription and print & online subscription	The New York Herald	I like to physically hold something when I pay money for it and like to read a physical copy more than reading online.
R_1FJoF1aRmxSxYxg	2015-01-28 11:39:54	2015-01-28 11:43:29	692067	3		Print & online subscription for $125	59	63	72	Online subscription and print & online subscription	The New York Herald	I prefer hard copy opposed to online
R_2dhUKAngpnOB31N	2015-01-28 11:42:00	2015-01-28 11:43:30	556376	3		Print & online subscription for $125	49	26	29	Online subscription and print & online subscription	The New York Herald	If I'm going to get a newspaper subscription I like having a tangible paper to hold
R_1jDFrA2Gw53PSVR	2015-01-28 11:41:11	2015-01-28 11:43:32	280612	1	Print & online subscription for $125		100	37	100	Online subscription, print subscription, and print & online subscription	The New York Herald	I like to read the actual printed paper while I eat or sit in my chair. I don't like using the online version for this. However, there may be times when access to the online version would be handy.
R_3Rqtc62AAqXMWcr	2015-01-28 11:40:42	2015-01-28 11:43:38	820202	1	Print subscription for $125		100	3	97	Online subscription, print subscription, and print & online subscription	The New York Herald	When reading the newspaper I prefer to have something I can hold in my hands.
R_2Ec4afDOoQcdpkP	2015-01-28 11:40:15	2015-01-28 11:43:56	135378	1	Print & online subscription for $125		95	75	95	Online subscription, print subscription, and print & online subscription	The New York Herald	I don't like reading from the computer screen - I prefer holding a newspaper. I want to support newspapers and help them stay in business to subscribing to print editions. For the same price, I thought I might as well get the online subscription as well.
R_1lxD1qzNiae3Wcw	2015-01-28 11:41:06	2015-01-28 11:44:10	370549	1	Print & online subscription for $125		100	100	100	Online subscription, print subscription, and print & online subscription	The New York Herald	I like having the print version always. I like the tactile experience of reading a newspaper. However, I also like the convenience of having the online version when I'm away from home & only have my ipad.
R_BrGb4tbI2RiIZb3	2015-01-28 11:42:26	2015-01-28 11:44:12	340327	3		Print & online subscription for $125	100	72	75	Online subscription and print & online subscription	The New York Herald	My preferences led me to decide that I want a hardcopy of news. I do not like to read news online at most times.
R_1HdTxxjM3CNPosz	2015-01-28 11:41:30	2015-01-28 11:44:20	214454	1	Print & online subscription for $125		75	100	75	Online subscription, print subscription, and print & online subscription	The New York Herald	I chose the plan that gave me the most ways to access and read the newspaper. For only $26 more than the plan for just the online version I thought it was a good deal.
R_1dmNGlvnujMwcJl	2015-01-28 11:40:14	2015-01-28 11:44:30	566166	3		Online subscription for $99	74	78	25	Online subscription and print & online subscription	The New York Herald	Since I had not subscribed to the newspaper before, I selected the least expensive to make sure I wanted it before purchasing the subscription that would allow print
R_2YR5PeTNfUKsWsS	2015-01-28 11:39:51	2015-01-28 11:44:36	733160	1	Print & online subscription for $125		87	89	81	Online subscription, print subscription, and print & online subscription	The New York Herald	I prefer to read a paper news paper but often only have my ereader with me.
R_1ewmqzSQbqFAfTY	2015-01-28 11:40:41	2015-01-28 11:44:39	756381	1	Print & online subscription for $125		100	15	100	Online subscription, print subscription, and print & online subscription	The New York Herald	I prefer the print subscription. However, since it is the same price as the print and online combo subscription, I decided to go for the subscription that offered the most for the same price.
R_3qX0IaZDMbKMosH	2015-01-28 11:40:50	2015-01-28 11:45:29	731842	1	Print & online subscription for $125		93	28	100	Online subscription, print subscription, and print & online subscription	The New York Herald	I am a person who likes to have a real printed newspaper to read. For me, this is much easier reading than reading it on a screen. I chose to also add the online subscription to nthe print subscription because of the possibility that breaking news will come out on the internet before I get my printed copy.
R_0eSgAeT9Bw7KeOJ	2015-01-28 11:41:21	2015-01-28 11:45:31	927846	3		Online subscription for $99	60	60	39	Online subscription and print & online subscription	The New York Herald	I ALWAYS READ THE NEWS ONLINE.
R_1cTGbBIjEogWxZI	2015-01-28 11:44:32	2015-01-28 11:45:34	217374	1	Print & online subscription for $125		75	90	25	Online subscription, print subscription, and print & online subscription	The New York Herald	It was clearly the best value
R_25EC0dI1ZO6rp7N	2015-01-28 11:41:23	2015-01-28 11:46:36	162420	2	Print & online subscription for $125		100	80	100	Online subscription, print subscription, and print & online subscription	The New York Herald	I like access to online papers for weekdays but I must have the Sunday edition in print to enjoy in bed . It's traditional.
R_28AvaRUTznS14DS	2015-01-28 11:44:22	2015-01-28 11:47:32	680694	2	Print subscription for $125		76	50	72	Online subscription, print subscription, and print & online subscription	The New York Herald	I made my decision based on the price
R_3RxDO3hc2L1o2dN	2015-01-28 11:41:29	2015-01-28 11:47:40	802039	2	Online subscription for $99		100	100	0	Online subscription, print subscription, and print & online subscription	The New York Herald	I prefer the online option because I am not interested in accumulatiting newspapers in my home and online access is faster and more ocnvenient.
R_2wSTMCR5IlOZrJv	2015-01-28 11:41:50	2015-01-28 11:47:48	778318	3		Print & online subscription for $125	77	100	81	Online subscription and print & online subscription	The New York Herald	I read lots of news online, but I prefer to hold a newspaper at breakfast
R_3yIGJC0auu6aGAl	2015-01-28 11:40:27	2015-01-28 11:49:18	902484	1	Print & online subscription for $125		75	25	80	Online subscription, print subscription, and print & online subscription	The New York Herald	I like having a paper copy available and would opt for online access because it was included in the paper price.
R_yvvmI0eHMW0zhZf	2015-01-28 11:46:35	2015-01-28 11:50:02	326964	3		Print & online subscription for $125	73	60	75	Online subscription and print & online subscription	The New York Herald	it just a littl more woth it to get both
R_3z3qx47FvQUR3Yp	2015-01-28 11:43:22	2015-01-28 11:50:47	852809	1	Online subscription for $99		38	50	39	Online subscription, print subscription, and print & online subscription	The New York Herald	For me, it is more convenient to read news from online than to read in the newspaper and its more easier.
R_1H1PzJQs2aQkVwl	2015-01-28 11:58:21	2015-01-28 12:00:42	138312	2	Online subscription for $99		50	95	3	Online subscription, print subscription, and print & online subscription	The New York Herald	The online subscription has everything I need fore less money then the online and print.
R_6EhRPlpyS16ddYN	2015-01-28 12:01:32	2015-01-28 12:03:34	724640	1	Online subscription for $99		100	100	0	Online subscription, print subscription, and print & online subscription	The New York Herald	I prefer to read my news on my tablet and smartphone
R_2OJasjpM8oAUi9f	2015-01-28 11:42:35	2015-01-28 11:44:13	522441	3		Print & online subscription for $125	75	24	80	Online subscription and print & online subscription	The New York Herald	I like reading printed newspaper , If there was only reading option I would have chose that
R_2gzosZ7jFMimZWl	2015-01-28 11:40:39	2015-01-28 11:42:18	322209	2	Print & online subscription for $125		76	84	38	Online subscription, print subscription, and print & online subscription	The New York Herald	I like the value of having both the print edition, as well as archives back to 97.
R_1gNMHQvQlDP2WOS	2015-01-28 11:40:51	2015-01-28 11:42:49	464882	3		Online subscription for $99	100	100	1	Online subscription and print & online subscription	The New York Herald	I don't need a lot of paper around the house.
R_6YDCyRIPfW3pZ3L	2015-01-28 12:54:42	2015-01-28 12:55:49	469855	3		Online subscription for $99	78	62	22	Online subscription, print subscription, and print & online subscription	The New York Herald	online is most convenient
R_PZox61sNixnq5fb	2015-01-28 12:55:33	2015-01-28 12:57:00	113008	3		Online subscription for $99	90	100	0	Online subscription and print & online subscription	The New York Herald	I prefer easily accessible online options to paper ones.
R_6XoKyUrQrX6Am9v	2015-01-28 12:55:45	2015-01-28 12:57:13	372823	2	Online subscription for $99		99	100	0	Online subscription, print subscription, and print & online subscription	The New York Herald	I don't want a bunch of papers in my house, I only read online anyway.
R_2OUBEjxgTpSU0YQ	2015-01-28 12:55:41	2015-01-28 12:57:30	919957	3		Online subscription for $99	40	100	25	Online subscription and print & online subscription	The New York Herald	I'm very active online, so an online subscription is very important to me.
R_3OcWx35xYtG2oYw	2015-01-28 12:54:59	2015-01-28 12:57:40	272212	2	Online subscription for $99		100	100	0	Online subscription, print subscription, and print & online subscription	The New York Herald	I do all my news reading online. Plus, we need to stop killing trees. With the physical subscription, most of the paper would go in the recycling so why not just save paper to begin with?.
R_1rOIR3t9skquZs4	2015-01-28 12:55:20	2015-01-28 12:58:10	652723	3		Online subscription for $99	14	36	30	Online subscription and print & online subscription	The New York Herald	It is the cheapest plan, and I usually just throw away newspapers I buy after reading them.
R_2bPC618zKGZGn59	2015-01-28 12:56:31	2015-01-28 12:58:17	218272	1	Print & online subscription for $125		87	50	70	Online subscription, print subscription, and print & online subscription	The New York Herald	Accessing news online should be free. I would only pay for a print subscription.
R_6JURNdlPGZnxalX	2015-01-28 12:56:44	2015-01-28 12:58:40	168742	3		Online subscription for $99	100	62	0	Online subscription and print & online subscription	The New York Herald	There is less paper waste and it saves me money
R_1yVgsULuTJLjHpf	2015-01-28 12:55:35	2015-01-28 12:58:45	328630	1	Online subscription for $99		100	100	0	Online subscription, print subscription, and print & online subscription	The New York Herald	I am on the internet 15 hours a day and I would prefer to rad the news on my computer
R_1LMPle47SY209Pw	2015-01-28 12:55:17	2015-01-28 12:58:50	273709	1	Print & online subscription for $125		80	100	75	Online subscription, print subscription, and print & online subscription	The New York Herald	That way I have access to a print version for reading at home and online for reading when I have a few minutes I need to burn elsewhere.
R_2TuubxPZ93FQtBx	2015-01-28 12:57:26	2015-01-28 12:58:56	491738	1	Print subscription for $125		50	14	90	Online subscription, print subscription, and print & online subscription	The New York Herald	I do not visit online newspaper sites - I just use sites like Google or Fox News for highlights.
R_3eh0WN5Eg9Gawoh	2015-01-28 12:56:13	2015-01-28 12:58:57	958162	1	Print & online subscription for $125		100	82	100	Online subscription, print subscription, and print & online subscription	The New York Herald	I STILL LOVE READING THE PAPER BUT SOMETIMES DO NOT GET IT, SO TO HAVE IT AVAILABLE ONLINE IS GREAT.
R_3DqJCckFzmgT1Zo	2015-01-28 12:56:42	2015-01-28 12:59:02	524506	3		Online subscription for $99	100	100	50	Online subscription and print & online subscription	The New York Herald	I don't want addition physical material to handle.
R_By5EETZHJD9vbnb	2015-01-28 12:55:16	2015-01-28 12:59:17	897791	2	Print & online subscription for $125		100	24	100	Online subscription, print subscription, and print & online subscription	The New York Herald	Just call me old school but I still like the feel of paper when I read the news paper and it would be nice to look up old news stories.
R_1FKyOI4nLCwVm5q	2015-01-28 12:57:17	2015-01-28 12:59:25	365320	2	Online subscription for $99		56	69	26	Online subscription, print subscription, and print & online subscription	The New York Herald	I was not going to pay an extra $26 for having a print version, when the mobile one is so much more easier to access
R_88rBZLReyBDBbEZ	2015-01-28 12:57:45	2015-01-28 12:59:36	501991	1	Print & online subscription for $125		75	100	50	Online subscription, print subscription, and print & online subscription	The New York Herald	I'd like print just to give to my grandma to read / look at. The online would be for me personally.
R_1QFVQwhq3Dd5SFy	2015-01-28 12:57:31	2015-01-28 12:59:37	587869	1	Online subscription for $99		92	94	5	Online subscription, print subscription, and print & online subscription	The New York Herald	I feel that newspapers are outdated and clunky when I can just get the information I need online.
R_RJlV0SVThYX3KUx	2015-01-28 12:57:35	2015-01-28 12:59:38	822783	1	Online subscription for $99		100	100	0	Online subscription, print subscription, and print & online subscription	The New York Herald	I can access it from any device if it is online, and I will save paper.
R_3MsbCOcNSxNacE9	2015-01-28 12:58:05	2015-01-28 12:59:58	991083	3		Print & online subscription for $125	86	35	76	Online subscription and print & online subscription	The New York Herald	Its only a little bit more and I personally wouldn't use online that much, I like physically reading the newspaper with my hands.
R_3CLau9iXUVQgynb	2015-01-28 12:57:52	2015-01-28 13:00:07	137317	2	Online subscription for $99		59	87	9	Online subscription, print subscription, and print & online subscription	The New York Herald	I don't like having a lot of newspapers in my house and I wouldn't want to be bothered throwing them away.
R_88qJ69W3Fmk0d3j	2015-01-28 12:57:55	2015-01-28 13:00:07	426382	3		Online subscription for $99	100	100	10	Online subscription and print & online subscription	The New York Herald	I don't like supporting a plan that wastes unnecessary resources.
R_263wCkTo4EzfyNg	2015-01-28 12:57:33	2015-01-28 13:00:14	390827	3		Online subscription for $99	97	97	6	Online subscription and print subscription	The New York Herald	The overall price.
R_1OP0ecYHHUK7c6u	2015-01-28 12:57:33	2015-01-28 13:00:15	525965	1	Online subscription for $99		100	100	9	Online subscription, print subscription, and print & online subscription	The New York Herald	The price
R_5oNm6gUaVC0B3fX	2015-01-28 12:57:34	2015-01-28 13:00:18	116781	3		Online subscription for $99	100	91	12	Online subscription and print subscription	The New York Herald	Based on price
R_2fWh2ER0ajc1QHP	2015-01-28 12:58:00	2015-01-28 13:00:36	123192	2	Online subscription for $99		75	87	20	Online subscription and print & online subscription	The Daily News	What I would need and want to read and how
R_0HW1sTlpEAeccHD	2015-01-28 12:57:46	2015-01-28 13:00:43	729928	2	Print & online subscription for $125		90	95	100	Online subscription and print & online subscription	The New York Herald	I chose the online & print subscription because I'd prefer to be able to read the articles on both the internet, and in person.
R_3kQ9EgI3sA1kluV	2015-01-28 12:57:09	2015-01-28 13:00:49	118291	1	Online subscription for $99		100	100	25	Online subscription, print subscription, and print & online subscription	The New York Herald	I chose the online subscription because I get most of my news online and I don't think I need the physical paper. I just prefer to read my news online.
R_2tKhByrkcJoY0ek	2015-01-28 13:00:27	2015-01-28 13:00:52	523363	3		Online subscription for $99	100	100	0	Online subscription and print subscription	The New York Herald	The prices.
R_2B9BbEAUCrGNvQA	2015-01-28 12:57:05	2015-01-28 13:00:59	616860	2	Online subscription for $99		98	100	0	Online subscription, print subscription, and print & online subscription	The New York Herald	I only want to read the news and have no need for the printed version.
R_3rHV3tt9R2yQ735	2015-01-28 12:58:31	2015-01-28 13:01:19	589411	1	Print & online subscription for $125		100	100	100	Online subscription, print subscription, and print & online subscription	The Daily News	I wanted both options.
R_2Ym4fP4C1HxBUmh	2015-01-28 12:59:20	2015-01-28 13:01:46	116881	2	Print & online subscription for $125		85	75	75	Online subscription, print subscription, and print & online subscription	The New York Herald	Seemed like a good deal to get the print version for $25 more.
R_2e2zfXozvwYqkCM	2015-01-28 13:01:17	2015-01-28 13:01:54	501924	2	Online subscription for $99		69	80	59	Online subscription, print subscription, and print & online subscription	The New York Herald	I only read online now, so electronic is better
R_3fVKWmDH1kxW0ID	2015-01-28 12:56:12	2015-01-28 13:01:58	509712	2	Online subscription for $99		100	100	2	Online subscription, print subscription, and print & online subscription	The New York Herald	I dont like print newspaper its to cluttering and messy to store. I rather have an online sub with no papers.
R_24edTstXhVcBaLh	2015-01-28 13:01:06	2015-01-28 13:02:06	147596	3		Online subscription for $99	100	26	24	Online subscription and print subscription	The New York Herald	It was cheaper and as long as I'm getting the news I don't care so much about the format
R_33exazRHypUXeVb	2015-01-28 12:57:34	2015-01-28 13:02:13	613015	3		Online subscription for $99	87	90	34	Online subscription and print & online subscription	The New York Herald	To me, it's the information inside the magazine rather than the magazine that is important. I also like not having clutter and stuff that I will one day have to throw away. So having minimal physical stuff in my life is important.
R_1i2s6QrTa1PFuwl	2015-01-28 12:57:41	2015-01-28 13:02:19	323258	2	Online subscription for $99		67	71	15	Print subscription and print & online subscription	The New York Herald	I would most likely use them if I can read them on my phone or iPad. I don't really care about getting an actual, physical paper.
R_2SuB4EFWnwJShv4	2015-01-28 12:55:55	2015-01-28 13:02:29	589847	2	Online subscription for $99		88	0	0	Online subscription, print subscription, and print & online subscription	The New York Herald	I wenbt with the cheapest option
R_essSSL3FdZIxGAd	2015-01-28 12:58:01	2015-01-28 13:03:42	895366	1	Print & online subscription for $125		77	14	69	Online subscription, print subscription, and print & online subscription	The New York Herald	The extra cost was not very large for the benefit of receiving both.
R_3gZueLoue0ZcKGN	2015-01-28 12:56:27	2015-01-28 13:05:02	304057	3		Online subscription for $99	75	77	25	Online subscription and print subscription	The New York Herald	I feel that having online access is more convenient and appealing to me, vs being cluttered up with so much paper.
R_R4zw0kxgeQb2ptT	2015-01-28 13:00:55	2015-01-28 13:06:34	588272	3		Print & online subscription for $125	85	91	50	Online subscription and print & online subscription	The New York Herald	The cost of the print is about $25 or $0.50/wk which is less than most Sunday papers so it is a good value. The reading of a print media once in a while is enjoyable.
R_cDgKjPCM4eev9Rz	2015-01-28 12:58:59	2015-01-28 13:08:19	627557	2	Print & online subscription for $125		58	96	46	Online subscription, print subscription, and print & online subscription	The New York Herald	I like having the options .. if paying for similar service I would want to have access to both forms of media.
R_3Rr3U7JZQI8xalB	2015-01-28 12:57:23	2015-01-28 13:00:27	168360	3		Online subscription for $99	85	85	10	Online subscription and print & online subscription	The New York Herald	I prefer to read online and also I save the trees.
R_0UkQKDTiX4PpINf	2015-01-28 12:58:18	2015-01-28 13:02:02	902223	3		Online subscription for $99	69	69	49	Online subscription and print subscription	The New York Herald	I only read electronic books and magazines now.
R_1BUV8lg6aNrG2bf	2015-01-28 12:54:45	2015-01-28 12:56:16	467749	3		Online subscription for $99	100	100	0	Online subscription and print subscription	The New York Herald	I only read newspapers online now and never read print editions.
R_3fO8gXbX2udFqn1	2015-01-28 12:58:16	2015-01-28 13:00:33	842234	1	Online subscription for $99		100	100	0	Online subscription, print subscription, and print & online subscription	The New York Herald	Why waste paper and it is cheaper.
R_3HGHfM8YicnpO2x	2015-01-28 12:55:28	2015-01-28 12:58:40	682770	3		Print & online subscription for $125	71	76	49	Online subscription and print & online subscription	The New York Herald	I can read the physical paper while I'm taking a dump!
R_1Om6mFyp97WT0Pz	2015-01-28 13:48:29	2015-01-28 13:50:55	667810	2	Online subscription for $99		100	100	0	Online subscription, print subscription, and print & online subscription	The New York Herald	Online is the way to go. Don't need to be collecting paper that will just get thrown out.
R_3oNk2gopb4F5xNV	2015-01-28 13:49:17	2015-01-28 13:51:39	544098	2	Online subscription for $99		100	100	0	Online subscription, print subscription, and print & online subscription	The New York Herald	I dont like killing trees for paper.
R_3GiSVm9G0trnX2Q	2015-01-28 13:49:47	2015-01-28 13:52:24	567427	2	Online subscription for $99		90	100	10	Online subscription, print subscription, and print & online subscription	The New York Herald	I never read newspapers anymore. I get all my information digitally.
R_ONI3nAaU3w2iVt7	2015-01-28 13:53:08	2015-01-28 13:54:14	149662	2	Online subscription for $99		39	33	26	Online subscription and print & online subscription	The Dallas Times	the best plan
R_2SohYNBx5C9hlHC	2015-01-28 13:49:02	2015-01-28 13:56:01	519659	2	Print & online subscription for $125		72	76	75	Online subscription, print subscription, and print & online subscription	The New York Herald	At the price of print subscription I am getting online subscription
R_WigW8XjrmZRVubT	2015-01-28 13:55:04	2015-01-28 13:57:06	701552	2	Online subscription for $99		90	100	65	Online subscription, print subscription, and print & online subscription	The New York Herald	I haven't read a physical copy of a newspaper for quite some time. Having an online subscription would be much more convenient and reasonable for me.
R_1mINnl41Lea7EK6	2015-01-28 13:52:55	2015-01-28 14:00:36	861281	2	Online subscription for $99		62	76	22	Online subscription, print subscription, and print & online subscription	The New York Herald	I decided that I mostly wanted the online subscription and it was also the cheapest so for me it was the better option.
R_C31XhkgIY41W0Hn	2015-01-28 13:59:25	2015-01-28 14:00:44	415719	2	Online subscription for $99		94	100	6	Online subscription, print subscription, and print & online subscription	The New York Herald	I always have an internet capable device, so that is why I chose online only. Plus it saves paper.
R_2dhYdBWDPYZyVy2	2015-01-28 14:05:34	2015-01-28 14:10:16	378560	2	Online subscription for $99		72	69	11	Online subscription, print subscription, and print & online subscription	The New York Herald	I decided to get the online subscription because I read all of my news from online sources. I don't watch television at all and I love the option available for me to find articles with the New York Herald dating back to 1997.

## Sheet: Included
ResponseID	StartDate	EndDate	confirmation_code	condition	Vote	Strength	Import_Online	Import_Print	Check1	Check2	Expl
R_3MatO0CVSceg1uD	2015-01-28 11:39:38	2015-01-28 11:40:47	408040	1	Online subscription for $99	52	45	0	Online subscription, print subscription, and print & online subscription	The New York Herald	I don't really read print newspapers, so having the online version at the lesser price was more than what I needed.
R_1hALIWWv55YFe57	2015-01-28 11:40:20	2015-01-28 11:41:40	217867	2	Online subscription for $99	96	89	0	Online subscription and print subscription	The New York Herald	I only read news online, so I would have no use for a physical paper.
R_3ELHhaYx5gFyiMD	2015-01-28 11:39:37	2015-01-28 11:41:45	116562	1	Print & online subscription for $125	77	22	88	Online subscription, print subscription, and print & online subscription	The New York Herald	I prefer a print option. But since the additional online option comes with the print option I might as well select them both.
R_1g8fYO4E5llwCJz	2015-01-28 11:40:05	2015-01-28 11:41:54	272014	2	Online subscription for $99	30	61	42	Online subscription, print subscription, and print & online subscription	The New York Herald	I want my news up to date and don't have time to read a print newspaper.
R_5cgAOhUJ7ee6zPL	2015-01-28 11:40:17	2015-01-28 11:42:08	697950	1	Print & online subscription for $125	75	100	50	Online subscription, print subscription, and print & online subscription	The New York Herald	I preferred the online only for 99 to the print only for 125. But getting the print in addition to the online for only 26 dollars more was worth it to me.
R_3FJd0LcDqGIUFT4	2015-01-28 11:39:35	2015-01-28 11:42:20	323325	1	Print & online subscription for $125	100	50	51	Online subscription, print subscription, and print & online subscription	The New York Herald	its $125 for a year of just the print addition and its $125 for the online and print edition the option to have both just seems like the better choice
R_2SlFtHqM5fBWG60	2015-01-28 11:40:37	2015-01-28 11:42:40	436855	1	Online subscription for $99	86	97	2	Online subscription, print subscription, and print & online subscription	The New York Herald	I chose the online subscription because I believe printed paper is obsolete.
R_2fs40qQSoi2ZMiP	2015-01-28 11:41:15	2015-01-28 11:42:41	226630	3	Print & online subscription for $125	65	89	11	Online subscription and print & online subscription	The New York Herald	it had both for not much more, the dog putty page is worth it for the year
R_3lYLa3iJpm3JF9o	2015-01-28 11:40:59	2015-01-28 11:42:42	883673	1	Online subscription for $99	77	73	25	Online subscription, print subscription, and print & online subscription	The New York Herald	It was the cheapest plan available and I liked that there was access available to archived articles
R_bfPeXDkwGvjr9pn	2015-01-28 11:41:34	2015-01-28 11:42:44	290481	2	Online subscription for $99	100	70	16	Online subscription, print subscription, and print & online subscription	The New York Herald	More likely to read online version, it's more convenient.
R_1ozf9YSWan3GhEK	2015-01-28 11:40:56	2015-01-28 11:42:46	633967	3	Online subscription for $99	66	89	19	Online subscription and print & online subscription	The New York Herald	I don't need a printed newspaper. Online access is much easier and convenient.
R_210az83uQP9MiJD	2015-01-28 11:39:44	2015-01-28 11:42:49	100755	3	Online subscription for $99	90	95	25	Online subscription and print & online subscription	The New York Herald	it was enough online subscription
R_21cFT0IvO1n9yrA	2015-01-28 11:41:22	2015-01-28 11:42:52	955785	2	Online subscription for $99	75	23	0	Online subscription, print subscription, and print & online subscription	The New York Herald	I didnt want to receive thge paper so I thought online would be much better for me.
R_2QXR7x6hfZsnI5Z	2015-01-28 11:40:45	2015-01-28 11:42:59	812469	1	Print & online subscription for $125	76	78	35	Online subscription, print subscription, and print & online subscription	The New York Herald	You get the most for the money. I do occasionally read a physical paper so both options were good for me.
R_1lsJbVZytgRclgk	2015-01-28 11:40:49	2015-01-28 11:43:01	480658	2	Print & online subscription for $125	82	100	63	Online subscription, print subscription, and print & online subscription	The New York Herald	I prefer online, but also like to have the paper in print if available. So. Both at the same rate is my choice.
R_1F4UnsFPmkC3GJP	2015-01-28 11:41:47	2015-01-28 11:43:02	494035	1	Online subscription for $99	66	97	25	Online subscription, print subscription, and print & online subscription	The New York Herald	Paper news takes up space in my home and makes garbage, I would rather just read it online.
R_3DjUDAjcJj8nQDa	2015-01-28 11:40:09	2015-01-28 11:43:08	947813	2	Online subscription for $99	90	85	43	Online subscription, print subscription, and print & online subscription	The New York Herald	price
R_3Mb9Vs25ghZCI0j	2015-01-28 11:40:30	2015-01-28 11:43:10	877556	3	Online subscription for $99	80	90	5	Online subscription and print subscription	The New York Herald	First, online editions of the newspaper would be more convenient for me as I am on the computer often for work. Along with that I would also go immediate access to the paper upon release. Secondly, there is no wasted paper with online newspapers.
R_3lSIqUNr8jyN5bY	2015-01-28 11:41:16	2015-01-28 11:43:24	115811	3	Print & online subscription for $125	59	73	53	Online subscription and print & online subscription	The New York Herald	I like to physically hold something when I pay money for it and like to read a physical copy more than reading online.
R_1FJoF1aRmxSxYxg	2015-01-28 11:39:54	2015-01-28 11:43:29	692067	3	Print & online subscription for $125	59	63	72	Online subscription and print & online subscription	The New York Herald	I prefer hard copy opposed to online
R_2dhUKAngpnOB31N	2015-01-28 11:42:00	2015-01-28 11:43:30	556376	3	Print & online subscription for $125	49	26	29	Online subscription and print & online subscription	The New York Herald	If I'm going to get a newspaper subscription I like having a tangible paper to hold
R_1jDFrA2Gw53PSVR	2015-01-28 11:41:11	2015-01-28 11:43:32	280612	1	Print & online subscription for $125	100	37	100	Online subscription, print subscription, and print & online subscription	The New York Herald	I like to read the actual printed paper while I eat or sit in my chair. I don't like using the online version for this. However, there may be times when access to the online version would be handy.
R_3Rqtc62AAqXMWcr	2015-01-28 11:40:42	2015-01-28 11:43:38	820202	1	Print subscription for $125	100	3	97	Online subscription, print subscription, and print & online subscription	The New York Herald	When reading the newspaper I prefer to have something I can hold in my hands.
R_2Ec4afDOoQcdpkP	2015-01-28 11:40:15	2015-01-28 11:43:56	135378	1	Print & online subscription for $125	95	75	95	Online subscription, print subscription, and print & online subscription	The New York Herald	I don't like reading from the computer screen - I prefer holding a newspaper. I want to support newspapers and help them stay in business to subscribing to print editions. For the same price, I thought I might as well get the online subscription as well.
R_1lxD1qzNiae3Wcw	2015-01-28 11:41:06	2015-01-28 11:44:10	370549	1	Print & online subscription for $125	100	100	100	Online subscription, print subscription, and print & online subscription	The New York Herald	I like having the print version always. I like the tactile experience of reading a newspaper. However, I also like the convenience of having the online version when I'm away from home & only have my ipad.
R_BrGb4tbI2RiIZb3	2015-01-28 11:42:26	2015-01-28 11:44:12	340327	3	Print & online subscription for $125	100	72	75	Online subscription and print & online subscription	The New York Herald	My preferences led me to decide that I want a hardcopy of news. I do not like to read news online at most times.
R_1HdTxxjM3CNPosz	2015-01-28 11:41:30	2015-01-28 11:44:20	214454	1	Print & online subscription for $125	75	100	75	Online subscription, print subscription, and print & online subscription	The New York Herald	I chose the plan that gave me the most ways to access and read the newspaper. For only $26 more than the plan for just the online version I thought it was a good deal.
R_1dmNGlvnujMwcJl	2015-01-28 11:40:14	2015-01-28 11:44:30	566166	3	Online subscription for $99	74	78	25	Online subscription and print & online subscription	The New York Herald	Since I had not subscribed to the newspaper before, I selected the least expensive to make sure I wanted it before purchasing the subscription that would allow print
R_2YR5PeTNfUKsWsS	2015-01-28 11:39:51	2015-01-28 11:44:36	733160	1	Print & online subscription for $125	87	89	81	Online subscription, print subscription, and print & online subscription	The New York Herald	I prefer to read a paper news paper but often only have my ereader with me.
R_1ewmqzSQbqFAfTY	2015-01-28 11:40:41	2015-01-28 11:44:39	756381	1	Print & online subscription for $125	100	15	100	Online subscription, print subscription, and print & online subscription	The New York Herald	I prefer the print subscription. However, since it is the same price as the print and online combo subscription, I decided to go for the subscription that offered the most for the same price.
R_3qX0IaZDMbKMosH	2015-01-28 11:40:50	2015-01-28 11:45:29	731842	1	Print & online subscription for $125	93	28	100	Online subscription, print subscription, and print & online subscription	The New York Herald	I am a person who likes to have a real printed newspaper to read. For me, this is much easier reading than reading it on a screen. I chose to also add the online subscription to nthe print subscription because of the possibility that breaking news will come out on the internet before I get my printed copy.
R_0eSgAeT9Bw7KeOJ	2015-01-28 11:41:21	2015-01-28 11:45:31	927846	3	Online subscription for $99	60	60	39	Online subscription and print & online subscription	The New York Herald	I ALWAYS READ THE NEWS ONLINE.
R_1cTGbBIjEogWxZI	2015-01-28 11:44:32	2015-01-28 11:45:34	217374	1	Print & online subscription for $125	75	90	25	Online subscription, print subscription, and print & online subscription	The New York Herald	It was clearly the best value
R_25EC0dI1ZO6rp7N	2015-01-28 11:41:23	2015-01-28 11:46:36	162420	2	Print & online subscription for $125	100	80	100	Online subscription, print subscription, and print & online subscription	The New York Herald	I like access to online papers for weekdays but I must have the Sunday edition in print to enjoy in bed . It's traditional.
R_28AvaRUTznS14DS	2015-01-28 11:44:22	2015-01-28 11:47:32	680694	2	Print subscription for $125	76	50	72	Online subscription, print subscription, and print & online subscription	The New York Herald	I made my decision based on the price
R_3RxDO3hc2L1o2dN	2015-01-28 11:41:29	2015-01-28 11:47:40	802039	2	Online subscription for $99	100	100	0	Online subscription, print subscription, and print & online subscription	The New York Herald	I prefer the online option because I am not interested in accumulatiting newspapers in my home and online access is faster and more ocnvenient.
R_2wSTMCR5IlOZrJv	2015-01-28 11:41:50	2015-01-28 11:47:48	778318	3	Print & online subscription for $125	77	100	81	Online subscription and print & online subscription	The New York Herald	I read lots of news online, but I prefer to hold a newspaper at breakfast
R_3yIGJC0auu6aGAl	2015-01-28 11:40:27	2015-01-28 11:49:18	902484	1	Print & online subscription for $125	75	25	80	Online subscription, print subscription, and print & online subscription	The New York Herald	I like having a paper copy available and would opt for online access because it was included in the paper price.
R_yvvmI0eHMW0zhZf	2015-01-28 11:46:35	2015-01-28 11:50:02	326964	3	Print & online subscription for $125	73	60	75	Online subscription and print & online subscription	The New York Herald	it just a littl more woth it to get both
R_3z3qx47FvQUR3Yp	2015-01-28 11:43:22	2015-01-28 11:50:47	852809	1	Online subscription for $99	38	50	39	Online subscription, print subscription, and print & online subscription	The New York Herald	For me, it is more convenient to read news from online than to read in the newspaper and its more easier.
R_1H1PzJQs2aQkVwl	2015-01-28 11:58:21	2015-01-28 12:00:42	138312	2	Online subscription for $99	50	95	3	Online subscription, print subscription, and print & online subscription	The New York Herald	The online subscription has everything I need fore less money then the online and print.
R_6EhRPlpyS16ddYN	2015-01-28 12:01:32	2015-01-28 12:03:34	724640	1	Online subscription for $99	100	100	0	Online subscription, print subscription, and print & online subscription	The New York Herald	I prefer to read my news on my tablet and smartphone
R_2OJasjpM8oAUi9f	2015-01-28 11:42:35	2015-01-28 11:44:13	522441	3	Print & online subscription for $125	75	24	80	Online subscription and print & online subscription	The New York Herald	I like reading printed newspaper , If there was only reading option I would have chose that
R_2gzosZ7jFMimZWl	2015-01-28 11:40:39	2015-01-28 11:42:18	322209	2	Print & online subscription for $125	76	84	38	Online subscription, print subscription, and print & online subscription	The New York Herald	I like the value of having both the print edition, as well as archives back to 97.
R_1gNMHQvQlDP2WOS	2015-01-28 11:40:51	2015-01-28 11:42:49	464882	3	Online subscription for $99	100	100	1	Online subscription and print & online subscription	The New York Herald	I don't need a lot of paper around the house.
R_6YDCyRIPfW3pZ3L	2015-01-28 12:54:42	2015-01-28 12:55:49	469855	3	Online subscription for $99	78	62	22	Online subscription, print subscription, and print & online subscription	The New York Herald	online is most convenient
R_PZox61sNixnq5fb	2015-01-28 12:55:33	2015-01-28 12:57:00	113008	3	Online subscription for $99	90	100	0	Online subscription and print & online subscription	The New York Herald	I prefer easily accessible online options to paper ones.
R_6XoKyUrQrX6Am9v	2015-01-28 12:55:45	2015-01-28 12:57:13	372823	2	Online subscription for $99	99	100	0	Online subscription, print subscription, and print & online subscription	The New York Herald	I don't want a bunch of papers in my house, I only read online anyway.
R_2OUBEjxgTpSU0YQ	2015-01-28 12:55:41	2015-01-28 12:57:30	919957	3	Online subscription for $99	40	100	25	Online subscription and print & online subscription	The New York Herald	I'm very active online, so an online subscription is very important to me.
R_3OcWx35xYtG2oYw	2015-01-28 12:54:59	2015-01-28 12:57:40	272212	2	Online subscription for $99	100	100	0	Online subscription, print subscription, and print & online subscription	The New York Herald	I do all my news reading online. Plus, we need to stop killing trees. With the physical subscription, most of the paper would go in the recycling so why not just save paper to begin with?.
R_1rOIR3t9skquZs4	2015-01-28 12:55:20	2015-01-28 12:58:10	652723	3	Online subscription for $99	14	36	30	Online subscription and print & online subscription	The New York Herald	It is the cheapest plan, and I usually just throw away newspapers I buy after reading them.
R_2bPC618zKGZGn59	2015-01-28 12:56:31	2015-01-28 12:58:17	218272	1	Print & online subscription for $125	87	50	70	Online subscription, print subscription, and print & online subscription	The New York Herald	Accessing news online should be free. I would only pay for a print subscription.
R_6JURNdlPGZnxalX	2015-01-28 12:56:44	2015-01-28 12:58:40	168742	3	Online subscription for $99	100	62	0	Online subscription and print & online subscription	The New York Herald	There is less paper waste and it saves me money
R_1yVgsULuTJLjHpf	2015-01-28 12:55:35	2015-01-28 12:58:45	328630	1	Online subscription for $99	100	100	0	Online subscription, print subscription, and print & online subscription	The New York Herald	I am on the internet 15 hours a day and I would prefer to rad the news on my computer
R_1LMPle47SY209Pw	2015-01-28 12:55:17	2015-01-28 12:58:50	273709	1	Print & online subscription for $125	80	100	75	Online subscription, print subscription, and print & online subscription	The New York Herald	That way I have access to a print version for reading at home and online for reading when I have a few minutes I need to burn elsewhere.
R_2TuubxPZ93FQtBx	2015-01-28 12:57:26	2015-01-28 12:58:56	491738	1	Print subscription for $125	50	14	90	Online subscription, print subscription, and print & online subscription	The New York Herald	I do not visit online newspaper sites - I just use sites like Google or Fox News for highlights.
R_3eh0WN5Eg9Gawoh	2015-01-28 12:56:13	2015-01-28 12:58:57	958162	1	Print & online subscription for $125	100	82	100	Online subscription, print subscription, and print & online subscription	The New York Herald	I STILL LOVE READING THE PAPER BUT SOMETIMES DO NOT GET IT, SO TO HAVE IT AVAILABLE ONLINE IS GREAT.
R_3DqJCckFzmgT1Zo	2015-01-28 12:56:42	2015-01-28 12:59:02	524506	3	Online subscription for $99	100	100	50	Online subscription and print & online subscription	The New York Herald	I don't want addition physical material to handle.
R_By5EETZHJD9vbnb	2015-01-28 12:55:16	2015-01-28 12:59:17	897791	2	Print & online subscription for $125	100	24	100	Online subscription, print subscription, and print & online subscription	The New York Herald	Just call me old school but I still like the feel of paper when I read the news paper and it would be nice to look up old news stories.
R_1FKyOI4nLCwVm5q	2015-01-28 12:57:17	2015-01-28 12:59:25	365320	2	Online subscription for $99	56	69	26	Online subscription, print subscription, and print & online subscription	The New York Herald	I was not going to pay an extra $26 for having a print version, when the mobile one is so much more easier to access
R_88rBZLReyBDBbEZ	2015-01-28 12:57:45	2015-01-28 12:59:36	501991	1	Print & online subscription for $125	75	100	50	Online subscription, print subscription, and print & online subscription	The New York Herald	I'd like print just to give to my grandma to read / look at. The online would be for me personally.
R_1QFVQwhq3Dd5SFy	2015-01-28 12:57:31	2015-01-28 12:59:37	587869	1	Online subscription for $99	92	94	5	Online subscription, print subscription, and print & online subscription	The New York Herald	I feel that newspapers are outdated and clunky when I can just get the information I need online.
R_RJlV0SVThYX3KUx	2015-01-28 12:57:35	2015-01-28 12:59:38	822783	1	Online subscription for $99	100	100	0	Online subscription, print subscription, and print & online subscription	The New York Herald	I can access it from any device if it is online, and I will save paper.
R_3MsbCOcNSxNacE9	2015-01-28 12:58:05	2015-01-28 12:59:58	991083	3	Print & online subscription for $125	86	35	76	Online subscription and print & online subscription	The New York Herald	Its only a little bit more and I personally wouldn't use online that much, I like physically reading the newspaper with my hands.
R_3CLau9iXUVQgynb	2015-01-28 12:57:52	2015-01-28 13:00:07	137317	2	Online subscription for $99	59	87	9	Online subscription, print subscription, and print & online subscription	The New York Herald	I don't like having a lot of newspapers in my house and I wouldn't want to be bothered throwing them away.
R_88qJ69W3Fmk0d3j	2015-01-28 12:57:55	2015-01-28 13:00:07	426382	3	Online subscription for $99	100	100	10	Online subscription and print & online subscription	The New York Herald	I don't like supporting a plan that wastes unnecessary resources.
R_263wCkTo4EzfyNg	2015-01-28 12:57:33	2015-01-28 13:00:14	390827	3	Online subscription for $99	97	97	6	Online subscription and print subscription	The New York Herald	The overall price.
R_1OP0ecYHHUK7c6u	2015-01-28 12:57:33	2015-01-28 13:00:15	525965	1	Online subscription for $99	100	100	9	Online subscription, print subscription, and print & online subscription	The New York Herald	The price
R_5oNm6gUaVC0B3fX	2015-01-28 12:57:34	2015-01-28 13:00:18	116781	3	Online subscription for $99	100	91	12	Online subscription and print subscription	The New York Herald	Based on price
R_0HW1sTlpEAeccHD	2015-01-28 12:57:46	2015-01-28 13:00:43	729928	2	Print & online subscription for $125	90	95	100	Online subscription and print & online subscription	The New York Herald	I chose the online & print subscription because I'd prefer to be able to read the articles on both the internet, and in person.
R_3kQ9EgI3sA1kluV	2015-01-28 12:57:09	2015-01-28 13:00:49	118291	1	Online subscription for $99	100	100	25	Online subscription, print subscription, and print & online subscription	The New York Herald	I chose the online subscription because I get most of my news online and I don't think I need the physical paper. I just prefer to read my news online.
R_2tKhByrkcJoY0ek	2015-01-28 13:00:27	2015-01-28 13:00:52	523363	3	Online subscription for $99	100	100	0	Online subscription and print subscription	The New York Herald	The prices.
R_2B9BbEAUCrGNvQA	2015-01-28 12:57:05	2015-01-28 13:00:59	616860	2	Online subscription for $99	98	100	0	Online subscription, print subscription, and print & online subscription	The New York Herald	I only want to read the news and have no need for the printed version.
R_2Ym4fP4C1HxBUmh	2015-01-28 12:59:20	2015-01-28 13:01:46	116881	2	Print & online subscription for $125	85	75	75	Online subscription, print subscription, and print & online subscription	The New York Herald	Seemed like a good deal to get the print version for $25 more.
R_2e2zfXozvwYqkCM	2015-01-28 13:01:17	2015-01-28 13:01:54	501924	2	Online subscription for $99	69	80	59	Online subscription, print subscription, and print & online subscription	The New York Herald	I only read online now, so electronic is better
R_3fVKWmDH1kxW0ID	2015-01-28 12:56:12	2015-01-28 13:01:58	509712	2	Online subscription for $99	100	100	2	Online subscription, print subscription, and print & online subscription	The New York Herald	I dont like print newspaper its to cluttering and messy to store. I rather have an online sub with no papers.
R_24edTstXhVcBaLh	2015-01-28 13:01:06	2015-01-28 13:02:06	147596	3	Online subscription for $99	100	26	24	Online subscription and print subscription	The New York Herald	It was cheaper and as long as I'm getting the news I don't care so much about the format
R_33exazRHypUXeVb	2015-01-28 12:57:34	2015-01-28 13:02:13	613015	3	Online subscription for $99	87	90	34	Online subscription and print & online subscription	The New York Herald	To me, it's the information inside the magazine rather than the magazine that is important. I also like not having clutter and stuff that I will one day have to throw away. So having minimal physical stuff in my life is important.
R_1i2s6QrTa1PFuwl	2015-01-28 12:57:41	2015-01-28 13:02:19	323258	2	Online subscription for $99	67	71	15	Print subscription and print & online subscription	The New York Herald	I would most likely use them if I can read them on my phone or iPad. I don't really care about getting an actual, physical paper.
R_2SuB4EFWnwJShv4	2015-01-28 12:55:55	2015-01-28 13:02:29	589847	2	Online subscription for $99	88	0	0	Online subscription, print subscription, and print & online subscription	The New York Herald	I wenbt with the cheapest option
R_essSSL3FdZIxGAd	2015-01-28 12:58:01	2015-01-28 13:03:42	895366	1	Print & online subscription for $125	77	14	69	Online subscription, print subscription, and print & online subscription	The New York Herald	The extra cost was not very large for the benefit of receiving both.
R_3gZueLoue0ZcKGN	2015-01-28 12:56:27	2015-01-28 13:05:02	304057	3	Online subscription for $99	75	77	25	Online subscription and print subscription	The New York Herald	I feel that having online access is more convenient and appealing to me, vs being cluttered up with so much paper.
R_R4zw0kxgeQb2ptT	2015-01-28 13:00:55	2015-01-28 13:06:34	588272	3	Print & online subscription for $125	85	91	50	Online subscription and print & online subscription	The New York Herald	The cost of the print is about $25 or $0.50/wk which is less than most Sunday papers so it is a good value. The reading of a print media once in a while is enjoyable.
R_cDgKjPCM4eev9Rz	2015-01-28 12:58:59	2015-01-28 13:08:19	627557	2	Print & online subscription for $125	58	96	46	Online subscription, print subscription, and print & online subscription	The New York Herald	I like having the options .. if paying for similar service I would want to have access to both forms of media.
R_3Rr3U7JZQI8xalB	2015-01-28 12:57:23	2015-01-28 13:00:27	168360	3	Online subscription for $99	85	85	10	Online subscription and print & online subscription	The New York Herald	I prefer to read online and also I save the trees.
R_0UkQKDTiX4PpINf	2015-01-28 12:58:18	2015-01-28 13:02:02	902223	3	Online subscription for $99	69	69	49	Online subscription and print subscription	The New York Herald	I only read electronic books and magazines now.
R_1BUV8lg6aNrG2bf	2015-01-28 12:54:45	2015-01-28 12:56:16	467749	3	Online subscription for $99	100	100	0	Online subscription and print subscription	The New York Herald	I only read newspapers online now and never read print editions.
R_3fO8gXbX2udFqn1	2015-01-28 12:58:16	2015-01-28 13:00:33	842234	1	Online subscription for $99	100	100	0	Online subscription, print subscription, and print & online subscription	The New York Herald	Why waste paper and it is cheaper.
R_3HGHfM8YicnpO2x	2015-01-28 12:55:28	2015-01-28 12:58:40	682770	3	Print & online subscription for $125	71	76	49	Online subscription and print & online subscription	The New York Herald	I can read the physical paper while I'm taking a dump!
R_1Om6mFyp97WT0Pz	2015-01-28 13:48:29	2015-01-28 13:50:55	667810	2	Online subscription for $99	100	100	0	Online subscription, print subscription, and print & online subscription	The New York Herald	Online is the way to go. Don't need to be collecting paper that will just get thrown out.
R_3oNk2gopb4F5xNV	2015-01-28 13:49:17	2015-01-28 13:51:39	544098	2	Online subscription for $99	100	100	0	Online subscription, print subscription, and print & online subscription	The New York Herald	I dont like killing trees for paper.
R_3GiSVm9G0trnX2Q	2015-01-28 13:49:47	2015-01-28 13:52:24	567427	2	Online subscription for $99	90	100	10	Online subscription, print subscription, and print & online subscription	The New York Herald	I never read newspapers anymore. I get all my information digitally.
R_2SohYNBx5C9hlHC	2015-01-28 13:49:02	2015-01-28 13:56:01	519659	2	Print & online subscription for $125	72	76	75	Online subscription, print subscription, and print & online subscription	The New York Herald	At the price of print subscription I am getting online subscription
R_WigW8XjrmZRVubT	2015-01-28 13:55:04	2015-01-28 13:57:06	701552	2	Online subscription for $99	90	100	65	Online subscription, print subscription, and print & online subscription	The New York Herald	I haven't read a physical copy of a newspaper for quite some time. Having an online subscription would be much more convenient and reasonable for me.
R_1mINnl41Lea7EK6	2015-01-28 13:52:55	2015-01-28 14:00:36	861281	2	Online subscription for $99	62	76	22	Online subscription, print subscription, and print & online subscription	The New York Herald	I decided that I mostly wanted the online subscription and it was also the cheapest so for me it was the better option.
R_C31XhkgIY41W0Hn	2015-01-28 13:59:25	2015-01-28 14:00:44	415719	2	Online subscription for $99	94	100	6	Online subscription, print subscription, and print & online subscription	The New York Herald	I always have an internet capable device, so that is why I chose online only. Plus it saves paper.
R_2dhYdBWDPYZyVy2	2015-01-28 14:05:34	2015-01-28 14:10:16	378560	2	Online subscription for $99	72	69	11	Online subscription, print subscription, and print & online subscription	The New York Herald	I decided to get the online subscription because I read all of my news from online sources. I don't watch television at all and I love the option available for me to find articles with the New York Herald dating back to 1997.
